# Supplementary material for: Establishment and application of a one-step multiplex real-time PCR assay for detection of A, B, and C subtypes of avian metapneumovirus
Source: Poult Sci. 2024 Nov 30;104(1):104608. doi: 10.1016/j.psj.2024.104608 (PMC11665345; doi:10.1016/j.psj.2024.104608)
Supplement: Supplementary file 1 [file mmc1.xlsx]

## Sheet: Sheet1
No.	Sample Name	Colletion Data	Colletion Location	Sample Types
1	Sample 1	5-12-2017	Zhejiang Province	Nasal turbinate
2	Sample 2	5-12-2017	Zhejiang Province	Nasal turbinate
3	Sample 3	5-12-2017	Zhejiang Province	Nasal turbinate
4	Sample 4	5-12-2017	Zhejiang Province	Nasal turbinate
5	Sample 5	5-12-2017	Zhejiang Province	Nasal turbinate
6	Sample 6	5-12-2017	Zhejiang Province	Nasal turbinate
7	Sample 7	5-12-2017	Zhejiang Province	Nasal turbinate
8	Sample 8	5-12-2017	Zhejiang Province	Nasal turbinate
9	Sample 9	5-12-2017	Zhejiang Province	Nasal turbinate
10	Sample 10	5-12-2017	Zhejiang Province	Nasal turbinate
11	Sample 11	5-12-2017	Zhejiang Province	Nasal turbinate
12	Sample 12	5-12-2017	Zhejiang Province	Nasal turbinate
13	Sample 13	5-12-2017	Zhejiang Province	Nasal turbinate
14	Sample 14	5-12-2017	Zhejiang Province	Nasal turbinate
15	Sample 15	5-12-2017	Zhejiang Province	Nasal turbinate
16	Sample 16	5-12-2017	Zhejiang Province	Nasal turbinate
17	Sample 17	5-12-2017	Zhejiang Province	Nasal turbinate
18	Sample 18	5-12-2017	Zhejiang Province	Nasal turbinate
19	Sample 19	5-12-2017	Zhejiang Province	Nasal turbinate
20	Sample 20	5-12-2017	Zhejiang Province	Nasal turbinate
21	Sample 21	5-12-2017	Zhejiang Province	Nasal turbinate
22	Sample 22	5-12-2017	Zhejiang Province	Nasal turbinate
23	Sample 23	5-12-2017	Zhejiang Province	Nasal turbinate
24	Sample 24	5-12-2017	Zhejiang Province	Nasal turbinate
25	Sample 25	5-12-2017	Zhejiang Province	Nasal turbinate
26	Sample 26	5-12-2017	Zhejiang Province	Nasal turbinate
27	Sample 27	5-12-2017	Zhejiang Province	Nasal turbinate
28	Sample 28	5-12-2017	Zhejiang Province	Nasal turbinate
29	Sample 29	15-4-2018	Zhejiang Province	Nasal turbinate
30	Sample 30	15-4-2018	Zhejiang Province	Nasal turbinate
31	Sample 31	15-4-2018	Zhejiang Province	Nasal turbinate
32	Sample 32	15-4-2018	Zhejiang Province	Nasal turbinate
33	Sample 33	15-4-2018	Zhejiang Province	Nasal turbinate
34	Sample 34	15-4-2018	Zhejiang Province	Nasal turbinate
35	Sample 35	15-4-2018	Zhejiang Province	Nasal turbinate
36	Sample 36	15-4-2018	Zhejiang Province	Nasal turbinate
37	Sample 37	15-4-2018	Zhejiang Province	Nasal turbinate
38	Sample 38	15-4-2018	Zhejiang Province	Nasal turbinate
39	Sample 39	15-4-2018	Zhejiang Province	Nasal turbinate
40	Sample 40	15-4-2018	Zhejiang Province	Nasal turbinate
41	Sample 41	15-4-2018	Zhejiang Province	Nasal turbinate
42	Sample 42	15-4-2018	Zhejiang Province	Nasal turbinate
43	Sample 43	15-4-2018	Zhejiang Province	Nasal turbinate
44	Sample 44	15-4-2018	Zhejiang Province	Nasal turbinate
45	Sample 45	15-4-2018	Zhejiang Province	Nasal turbinate
46	Sample 46	15-4-2018	Zhejiang Province	Nasal turbinate
47	Sample 47	15-4-2018	Zhejiang Province	Nasal turbinate
48	Sample 48	15-4-2018	Zhejiang Province	Nasal turbinate
49	Sample 49	15-4-2018	Zhejiang Province	Nasal turbinate
50	Sample 50	15-4-2018	Zhejiang Province	Nasal turbinate
51	Sample 51	15-4-2018	Zhejiang Province	Nasal turbinate
52	Sample 52	15-4-2018	Zhejiang Province	Nasal turbinate
53	Sample 53	12-7-2018	Zhejiang Province	Nasal turbinate
54	Sample 54	12-7-2018	Zhejiang Province	Nasal turbinate
55	Sample 55	12-7-2018	Zhejiang Province	Nasal turbinate
56	Sample 56	12-7-2018	Zhejiang Province	Nasal turbinate
57	Sample 57	12-7-2018	Zhejiang Province	Nasal turbinate
58	Sample 58	12-7-2018	Zhejiang Province	Nasal turbinate
59	Sample 59	12-7-2018	Zhejiang Province	Nasal turbinate
60	Sample 60	12-7-2018	Zhejiang Province	Nasal turbinate
61	Sample 61	12-7-2018	Zhejiang Province	Nasal turbinate
62	Sample 62	12-7-2018	Zhejiang Province	Nasal turbinate
63	Sample 63	12-7-2018	Zhejiang Province	Nasal turbinate
64	Sample 64	12-7-2018	Zhejiang Province	Nasal turbinate
65	Sample 65	12-7-2018	Zhejiang Province	Nasal turbinate
66	Sample 66	12-7-2018	Zhejiang Province	Nasal turbinate
67	Sample 67	12-7-2018	Zhejiang Province	Nasal turbinate
68	Sample 68	12-7-2018	Zhejiang Province	Nasal turbinate
69	Sample 69	12-7-2018	Zhejiang Province	Nasal turbinate
70	Sample 70	12-7-2018	Zhejiang Province	Nasal turbinate
71	Sample 71	12-7-2018	Zhejiang Province	Nasal turbinate
72	Sample 72	12-7-2018	Zhejiang Province	Nasal turbinate
73	Sample 73	12-7-2018	Zhejiang Province	Nasal turbinate
74	Sample 74	12-7-2018	Zhejiang Province	Nasal turbinate
75	Sample 75	12-7-2018	Zhejiang Province	Nasal turbinate
76	Sample 76	12-7-2018	Zhejiang Province	Nasal turbinate
77	Sample 77	12-7-2018	Zhejiang Province	Nasal turbinate
78	Sample 78	12-7-2018	Zhejiang Province	Nasal turbinate
79	Sample 79	12-7-2018	Zhejiang Province	Nasal turbinate
80	Sample 80	12-7-2018	Zhejiang Province	Nasal turbinate
81	Sample 81	12-7-2018	Zhejiang Province	Nasal turbinate
82	Sample 82	12-7-2018	Zhejiang Province	Nasal turbinate
83	Sample 83	12-7-2018	Zhejiang Province	Nasal turbinate
84	Sample 84	12-7-2018	Zhejiang Province	Nasal turbinate
85	Sample 85	12-7-2018	Zhejiang Province	Nasal turbinate
86	Sample 86	12-7-2018	Zhejiang Province	Nasal turbinate
87	Sample 87	12-7-2018	Zhejiang Province	Nasal turbinate
88	Sample 88	12-7-2018	Zhejiang Province	Nasal turbinate
89	Sample 89	12-7-2018	Zhejiang Province	Nasal turbinate
90	Sample 90	20-9-2018	Zhejiang Province	Nasal turbinate
91	Sample 91	20-9-2018	Zhejiang Province	Nasal turbinate
92	Sample 92	20-9-2018	Zhejiang Province	Nasal turbinate
93	Sample 93	20-9-2018	Zhejiang Province	Nasal turbinate
94	Sample 94	20-9-2018	Zhejiang Province	Nasal turbinate
95	Sample 95	20-9-2018	Zhejiang Province	Nasal turbinate
96	Sample 96	20-9-2018	Zhejiang Province	Nasal turbinate
97	Sample 97	20-9-2018	Zhejiang Province	Nasal turbinate
98	Sample 98	20-9-2018	Zhejiang Province	Nasal turbinate
99	Sample 99	20-9-2018	Zhejiang Province	Nasal turbinate
100	Sample 100	20-9-2018	Zhejiang Province	Nasal turbinate
101	Sample 101	20-9-2018	Zhejiang Province	Nasal turbinate
102	Sample 102	20-9-2018	Zhejiang Province	Nasal turbinate
103	Sample 103	20-9-2018	Zhejiang Province	Nasal turbinate
104	Sample 104	20-9-2018	Zhejiang Province	Nasal turbinate
105	Sample 105	20-9-2018	Zhejiang Province	Nasal turbinate
